# Supplementary material for: SARS-CoV-2 Employ BSG/CD147 and ACE2 Receptors to Directly Infect Human Induced Pluripotent Stem Cell-Derived Kidney Podocytes
Source: Front Cell Dev Biol. 2022 Apr 20;10:855340. doi: 10.3389/fcell.2022.855340 (PMC9065256; doi:10.3389/fcell.2022.855340)
Supplement: Supplementary file 3 [file Table1.XLSX]

## Sheet: Primer Sequences
	Supplementary Table 1
	Primer sequences
		Forward 5' - 3'	Reverse 5' - 3'
	ACE2	GGGATCAGAGATCGGAAGAAGAAA	AGGAGGTCTGAACATCATCAGTG
	TMPRSS2	AATCGGTGTGTTCGCCTCTAC	CGTAGTTCTCGTTCCAGTCGT
	BSG/CD147	ACGTCCTGGATGATGACGAC	CAGGAAGAGTTCCTCTGGCG
	CTSL	GGAGAGCAGTGTGGGAGAAG	TGAAGCTGTGTTTCCCTTCC
	CD33	CTGCTCACACAGGAAGCCC	AGGGCCCCTGCCCAC
	CD209	TGCTGAGGAGCAGAACTTCC	GTTGGGCTCTCCTCTGTTCC
	SIGLEC9	GGAGACGGCACAGTATCCAC	AGGGGGATTGCTGTCAACTG
	SIGLEC10	TGATCAGAGACGCGCAGATG	GCTTCTGAGTCAGGGCTGTT
	ACTR3	CTTCGGCTTCCCGGCTA	AGTTTTGTATACCCCGTGCC
	MYO6	AGGATTGCCCAGAGTGAAGC	TTTGGCCATTTGTTCCGGTG
	CLEC10A	GAACGGCAGGCAGTTCATTC	GGCATTGTTGTTGAGAGTAGCC
	HIV gag	ATCAAGCAGCCATGCAAATGTT	CTGAAGGGTACTAGTAGTTCC
	Spike	CCTACTAAATTAAATGATCTCTGCTTTACT	CAAGCTATAACGCAGCCTGTA
	Nucleocapsid	CACATTGGCACCCGCAATC	GAGGAACGAGAAGAGGCTTG
	Nephrin	GCTTCTGCTCCTCTCCAATG	CCCTGCCTCTGTCTTCTCTG
	Synaptopodin	CATTCTGGAGGAGTCGATGG	ATCCAGCAAGTCTGGATTCG
	Podocalyxin	AACCCGGCCCAAGATAAGTG	GGCAGGGAGCTTAGTGTGAA
	WT1	GGGTACGAGAGCGATAACCA	TCTCACCAGTGTGCTTCCTG
	GAPDH	GGAGCGAGATCCCTCCAAAAT	GGCTGTTGTCATACTTCTCATGG
	Caspase 7	CCAATAAAGGATTTGACAGCC	GCATCTGTGTCATTGATGGG
	Caspase 8	ATGGAGACAAGGGCATCATC	AAGGGCACTTCAAACCAGTG
	MLKL	CGTGAACAGGAAGCTGAGTG	CCTTGGCTTATGGGTGAAAC
	RIPK3	CATCGAGGAACTGGAGAACC	TCGTAGCCCCACTTCCTATG
	GFP	AGAAGAACGGCATCAAGGTG	GGGTGTTCTGCTGGTAGTGG
